# Supplementary material for: Recruiting transgender men in the Southeastern United States for genital microbiome research: Lessons learned
Source: PLoS One. 2024 Aug 12;19(8):e0308603. doi: 10.1371/journal.pone.0308603 (PMC11318884; doi:10.1371/journal.pone.0308603)
Supplement: S1 File — (XLSX) [file pone.0308603.s001.xlsx]

## Sheet: Contacted Study
Number	Referral Method	Scheduled for screening? Y/N	If not, reason why	Screened?	Enrolled?	If not enrolled, why?
1	Referred from GHC	Y	n/a	Y	Y
2	Referred from GHC	Y	n/a	Y	N	Amsel
3	Referred from GHC	N	medical reason
4	Referred from GHC	N	Did not want to wait to start T
5	Referred from MCWC/flyer	N	LTFU
6	Referred from MCWC/flyer	N	Non-IM/SQ T route
7	Flyer	N	LTFU
8	Flyer	N	LTFU
9	Flyer	Y	n/a	Y	N	Amsel
10	Flyer	N	LTFU
11	Referred from MCWC	N	Non-IM/SQ T route
12	Referred from GHC	N	Already on T
13	Referred from GHC	N	LTFU
14	Flyer	Y	n/a	Y	Y
15	Flyer	N	Did not want to wait to start T (started period)
16	Referred from GHC	N	Did not want to wait to start T (started period)
17	Referred from GHC	N	Not interested
18	Referred from Student Health/Flyer	Y	n/a	Y (x2)	Y	First screen had abnormal Amsel but then rescreened
19	Flyer	N	Already on T
20	Word of mouth	N	LTFU
21	Referred from GHC	Y	n/a	Y	N
22	Referred from GHC	Y	n/a	Y	Y
23	Referred from GHC	N	LTFU
24	Referred from GHC	N	Already on T
25	Flyer at Student Health	Y	n/a	Y	Y
26	Referred from MCWC/flyer	Y	n/a	Y	N	Amsel criteria
27	Unknown	Y	n/a	Y	N
28	Flyer	Y	n/a	Y	Y
29	Flyer	Y	n/a	Y	Y
30	Flyer	N	LTFU
31	Flyer	N	Unable to coordinate T rx
32	unknown	N	Already on T
33	Referred from GHC	N	Discomfort with sample collection
34	Referred from GHC	N	Already on T
35	Referred from MCWC/flyer	Y	n/a	Y	Y
36	Word of mouth	Y	n/a	Y	N
37	Referred from Student Health/Flyer	N	AMAB
38	Referred from Student Health/Flyer	N	AMAB
39	UAB Reporter/Social Media	N	Already on T
40	Referred from MCWC	N	Unable to coordinate T rx
41	Flyer	N	Unable to coordinate T rx
42	Flyer	N	AMAB
43	Flyer	N	Already on T
44	Word of mouth	N	LTFU
45	Referred from GHC	N	Non-IM/SQ T route
46	Referred from GHC	N	Not interested
47	Word of mouth	N	Already on T
48	Referred from GHC	N	Lives too far away
49	Facebook post/social media	N	n/a	Y	N
50	Word of mouth	N	LTFU
51	Facebook post/social media	N	Unable to coordinate T rx
52	Referred from GHC	N	Lives too far away
53	UAB Reporter/Social Media	N	Did not want to wait to start T
54	Word of mouth	N	Already on T
55	Word of mouth	N	LTFU
56	Facebook post/social media	N	Did not want to wait to start T
57	Word of mouth	N	LTFU
58	Referred from Student Health/Flyer	Y	na	Y	Y
59	Social media	N	Enrollment closed
60	Flyer	N	Enrollment closed
61	GHC Referral	Y	n/a	Y	Y
		Totals for Referral Source						Totals for Reasons
		Referred from GHC	19					Enrollment closed	2
		Referred from MCWC	6					LTFU	12
		Referred from Student Health	4					Did not want to wait to start T	5
		Flyer	16					Already on T	9
		Word of Mouth	8					Lives too far away	2
		Social Media	6					Unable to coordinate T rx	4
		Unknown	2					AMAB	3
			61					Non SQ/IM T route	3
								Medical reason	1
								Not interested	2
								Discomfort collecting swabs	1
									44
